# Supplementary material for: Protocol for Cell Colonization and Comprehensive Monitoring of Osteogenic Differentiation in 3D Scaffolds Using Biochemical Assays and Multiphoton Imaging
Source: Int J Mol Sci. 2023 Feb 3;24(3):2999. doi: 10.3390/ijms24032999 (PMC9917811; doi:10.3390/ijms24032999)
Supplement: Supplementary file 1 [file ijms-24-02999-s001.zip]

Archive with 10 entries (10 files):
- Figure S1.png
- Figure S2.png
- Figure S3.png
- Supplementary Materials (legends).docx
- Video S1 Concentric cell arrangement in pore.avi
- Video S2 Loose cell arrangement to multilayers in pore.avi
- Video S3 alphaTCP-HA-normal growth medium.avi
- Video S4 alphaTCP-HA-osteogenic medium.avi
- Video S5 baghdadite-normal growth medium.avi
- Video S6 baghdadite-osteogenic medium.avi
